# Supplementary material for: Dendritic Cells as Immunometabolic Regulatory Nodes in Diabetes: Molecular Mechanisms and Therapeutic Reprogramming
Source: Int J Mol Sci. 2026 Jul 6;27(13):6057. doi: 10.3390/ijms27136057 (PMC13361900; doi:10.3390/ijms27136057)
Supplement: Supplementary file 1 [file ijms-27-06057-s001.zip]

Archive with 1 entries (1 files):
- ijms-4357743-supplementary.pdf
